# Supplementary material for: If Artificial In Vitro Microenvironment Can Influence Tumor Drug Resistance Network via Modulation of lncRNA Expression?—Comparative Analysis of Glioblastoma-Derived Cell Culture Models and Initial Tumors In Vivo
Source: Cell Mol Neurobiol. 2020 Nov 27;42(4):1005–20. doi: 10.1007/s10571-020-00991-3 (PMC8942942; doi:10.1007/s10571-020-00991-3)
Supplement: Supplementary file 2 — Electronic supplementary material 2 (XLSX 15 kb) [file 10571_2020_991_MOESM2_ESM.xlsx]

## Sheet: lncRNA
lncRNA	expression relative to HB (human brain); deltadeltaCt
	G108 T	G108 10% adh	G108 0% sph	G108 0% adh	G114 T	G114 10% adh	G114 0% sph	G114 0% adh	G116 T	G116 10% adh	G116 0% sph	G116 0% adh	G113 T	G113 10% adh	G113 0% adh
MALAT1	-4.52417	1.06917	2.2425	1.67	-2.5925	-0.04	0.7625	0.62	-1.15083	-0.970833	-1.0275	-1.4275	-2.53	0.939167	0.6275
CASC2	-4.445	-5.655	-7.2875	-5.1875	-1.9125	-3.075	-5.3775	-4.55	0.1975	-4.0025	-5.8125	-6.5275	-1.1575	-4.4975	-6.79813
H19	-8.025	-9.02	-0.24625	-4.3075	3.8475	-2.79	0.765	4.2725	-0.4225	-7.7475	-2.8375	-3.0025	0.9075	-1.7275	-3.40833
TUSC7	-7.6125	-2.86	-4.245	-2.705	-1.175	4.8875	1.7275	2.63667	2.9575	2.9525	1.375	1.9275	-2.295	-1.27667	-4.23667
XIST	-2.93667	2.00667	-0.4025	-0.785	-13.5242	1.595	-1.51	-3.305	0.646667	1.23667	-0.5525	-0.85	-0.833333	-2.5225	-4.24625
RP11-838N2.4	-3.67167	2.365	-0.575	1.86167	-0.441667	1.92167	1.0775	2.335	6.355	0.66	1.60833	1.2375	-0.911667	4.685	1.65167
DLX6-AS1	-0.999167	-7.07	-8.4225	-5.7175	-2.2875	-3.3225	-5.1125	-5.3325	0.51	-3.69917	-3.145	-2.8725	-4.135	-1.77	-2.76188
GLIDR	-2.6275	1.99167	1.25	3.3725	-0.635	-0.915	0.791667	1.165	0.5075	-2.555	0.805	0.945	0.955	2.725	2.23167
MIR210HG	-1.39	1.98	5.06	7.405	2.1925	-0.655	3.1725	3.1075	4.7725	-2.83667	1.12	1.86	-2.205	4.1125	3.99667
SOX2OT	-3.065	-2.24	-4.46333	-1.6775	-2.505	-2.8275	-2.9825	-1.5725	-1.8125	-3.4975	-2.2525	-3.95	-0.96	-7.2825	-6.15
target genes	expression relative to HB (human brain); deltadeltaCt
	G108 T	G108 10% adh	G108 0% sph	G108 0% adh	G114 T	G114 10% adh	G114 0% sph	G114 0% adh	G116 T	G116 10% adh	G116 0% sph	G116 0% adh	G113 T	G113 10% adh	G113 0% adh
TYMS	-1.67667	0.7125	-0.895	0.77	-3.32	-0.625	-2.625	-0.0375	-3.23	-0.0275	-3.485	-0.255	-1.15833	-0.0375	-0.16
MDR1	-5.95667	-6.385	-5.97	ND	-7.435	ND	-10.385	-13.205	-3.175	-10.77	-11.95	ND	-1.99333	-7.71	-7.84
MRP5	-5.36	-2.05083	-2.52333	-2.34083	-4.47333	-3.63333	-4.05833	-3.42583	-2.40333	-3.45333	-3.53833	-3.12583	-3.03167	-1.24583	-0.873333
LRP1	-3.12167	-0.225	0.94	2.8525	0.195	-2.9425	-2.5725	-0.7475	2.355	-1.8875	-1.8175	-1.1625	-1.22083	-0.6325	1.67
ZEB1	-3.70167	-2.705	-2.05	-1.1475	-0.87	-3.24	-2.38	-0.7025	0.405	-1.565	-0.3	-2.8025	0.0866667	-1.4875	-2.7975
GSK3b	-4.65333	-2.30417	-1.50667	-2.81667	-3.40667	-2.50417	-2.24167	-2.60417	-3.73667	-1.47917	-1.58917	-3.06167	-1.815	-0.304167	-0.644167
MGMT	-3.15167	-2.86833	-4.09167	-3.33833	-1.825	ND	ND	ND	ND	ND	ND	ND	-1.75167	-0.925	-0.908333
mTOR	-3.06167	-0.265	0.15	-0.67	-3.1075	-2.79	-3.5025	-2.4575	-2.5175	-1.4575	-1.7775	-1.235	-1.03583	-1.1125	-1.315
PTEN	-3.455	-1.51583	-0.998333	-1.82833	-3.08833	-3.23583	-3.20333	-3.62083	-2.33333	-3.50333	-3.59583	-4.79833	-1.35667	0.569167	-0.183333
MRP1	-5.01833	-3.81167	-2.24417	-1.08792	-3.34667	-5.78417	-6.83917	-3.77917	-3.75667	-5.99542	-6.15417	-3.57417	-0.865	-2.97667	-3.17667
BCRP	-2.59167	1.895	2.12	2.8	-3.48	-0.8925	-0.85	-0.0975	-1.155	-5.9225	-6.0625	-5.2925	-2.34333	0.41	0.665
N-CAD	-2.64333	-2.74	-5.80333	-5.52667	-3.46	-1.39333	-3.16	-4.55333	-0.775	0.555	-1.43833	-3.24833	1.125	-1.43167	-4.06833
VIM	-0.334667	2.617	1.542	3.242	0.39	0.4125	1.29	1.04875	1.28	6.58	6.745	7.0925	1.36167	4.21	3.99
SP1	-2.96967	-0.158	0.2745	-0.7555	-2.8225	-1.935	-1.5275	-1.5925	0.9575	2.80833	2.90833	3.09083	-0.840833	0.195	-0.7525
