# Supplementary material for: If Artificial In Vitro Microenvironment Can Influence Tumor Drug Resistance Network via Modulation of lncRNA Expression?—Comparative Analysis of Glioblastoma-Derived Cell Culture Models and Initial Tumors In Vivo
Source: Cell Mol Neurobiol. 2020 Nov 27;42(4):1005–20. doi: 10.1007/s10571-020-00991-3 (PMC8942942; doi:10.1007/s10571-020-00991-3)
Supplement: Supplementary file 3 — Electronic supplementary material 3 (XLSX 17 kb) [file 10571_2020_991_MOESM3_ESM.xlsx]

## Sheet: lncRNA
Results of statistical analysis of lncRNA expression
		MALAT1	CASC2	H19	TUSC7	XIST	RP11-838N2.4	DLX6-AS1	GLIDR	MIR210HG	SOX2-OT
G108	T vs. 10% adh	significant	not significant	not significant	not significant	significant	significant	significant	significant	significant	not significant
		P = 0,0176	P = 0,0897	P = 0,1059	P = 0,0772	P < 0,0001	P = 0,0004	P = 0,0013	P = 0,0027	P = 0,0089	P = 0,0737
	T vs. 0% sph	significant	significant	significant	not significant	significant	not significant	significant	significant	significant	not significant
		P = 0,0001	P = 0,0034	P = 0,0002	P = 0,8371	P = 0,0004	P = 0,2317	P = 0,0041	P = 0,0115	P < 0,0001	P = 0,7892
	T vs. 0% adh	significant	not significant	significant	not significant	significant	significant	significant	significant	significant	significant
		P = 0,0013	P = 0,2141	P = 0,0298	P = 0,0619	P = 0,0029	P = 0,0021	P = 0,0113	P < 0,0001	P < 0,0001	P = 0,0385
	10% adh vs. 0% sph	significant	not significant	significant	not significant	significant	significant	not significant	not significant	significant	significant
		P = 0,0138	P = 0,0974	P < 0,0001	P = 0,1106	P = 0,0029	P = 0,0033	P = 0,3903	P = 0,4523	P = 0,003	P = 0,0454
	10% adh vs. 0% adh	not significant	not significant	significant	not significant	significant	not significant	not significant	not significant	significant	not significant
		P = 0,1754	P = 0,6028	P = 0,0012	P = 0,9018	P = 0,0004	P = 0,3334	P = 0,1873	P = 0,076	P = 0,0001	P = 0,7218
	0% sph vs. 0% adh	not significant	significant	significant	not significant	not significant	significant	not significant	significant	not significant	significant
		P = 0,1754	P = 0,0379	P = 0,0143	P = 0,0892	P = 0,3073	P = 0,0213	P = 0,1046	P = 0,0187	P = 0,0751	P = 0,0233
G113	T vs. 10% adh	significant	significant	significant	not significant	significant	significant	significant	significant	significant	significant
		P = 0,0048	P = 0,0182	P = 0,0079	P = 0,1044	P = 0,0063	P < 0,0001	P = 0,0092	P < 0,0001	P = 0,0017	P = 0,0017
	T vs. 0% adh	significant	significant	significant	significant	significant	significant	not significant	significant	significant	significant
		P = 0,0048	P = 0,0003	P = 0,001	P = 0,0075	P = 0,0002	P = 0,0018	P = 0,0975	P = 0,0018	P = 0,0077	P = 0,0077
	10% adh vs. 0% adh	not significant	significant	not significant	significant	significant	significant	not significant	significant	not significant	not significant
		P > 0,9999	P = 0,0182	P = 0,2073	P = 0,0005	P = 0,0424	P = 0,0018	P = 0,1803	P = 0,0018	P = 0,3545	P = 0,3545
G114	T vs. 10% adh	significant	not significant	significant	significant	significant	significant	not significant	not significant	not significant	not significant
		P = 0,0207	P = 0,2144	P < 0,0001	P < 0,0001	P < 0,0001	P = 0,0206	P = 0,0911	P = 0,6811	P = 0,0864	P = 0,7388
	T vs. 0% sph	significant	significant	significant	significant	significant	significant	significant	not significant	not significant	not significant
		P = 0,0012	P = 0,0029	P = 0,0015	P = 0,0059	P < 0,0001	P = 0,0348	P = 0,0001	P = 0,0661	P = 0,161	P = 0,2553
	T vs. 0% adh	significant	significant	not significant	significant	significant	significant	significant	not significant	not significant	not significant
		P = 0,0027	P = 0,0223	P > 0,9999	P = 0,0002	P = 0,0009	P = 0,006	P < 0,0001	P = 0,2951	P = 0,7153	P = 0,1505
	10% adh vs. 0% sph	not significant	significant	significant	significant	significant	not significant	significant	significant	significant	not significant
		P = 0,1465	P = 0,0323	P = 0,0187	P = 0,0004	P = 0,0009	P = 0,78	P = 0,0032	P = 0,031	P = 0,0057	P = 0,4102
	10% adh vs. 0% adh	not significant	not significant	significant	significant	significant	not significant	significant	not significant	significant	not significant
		P = 0,2892	P = 0,2144	P < 0,0001	P = 0,0113	P < 0,0001	P = 0,5178	P = 0,0011	P = 0,1554	P = 0,0447	P = 0,085
	0% sph vs. 0% adh	not significant	not significant	significant	not significant	significant	not significant	not significant	not significant	not significant	significant
		P = 0,6653	P = 0,289	P = 0,0015	P = 0,077	P = 0,0009	P = 0,3599	P = 0,551	P = 0,3	P = 0,2844	P = 0,0182
G116	T vs. 10% adh	not significant	significant	significant	not significant	not significant	significant	significant	significant	significant	significant
		P > 0,9999	P = 0,0161	P < 0,0001	P = 0,814	P = 0,2024	P = 0,0096	P = 0,0047	P = 0,0149	P = 0,0003	P = 0,0318
	T vs. 0% sph	not significant	significant	significant	not significant	not significant	significant	significant	not significant	significant	not significant
		P = 0,8329	P = 0,0002	P = 0,0015	P = 0,0901	P = 0,0629	P = 0,0165	P = 0,0057	P = 0,6084	P = 0,0436	P = 0,7667
	T vs. 0% adh	not significant	significant	significant	not significant	significant	significant	significant	not significant	not significant	significant
		P = 0,3023	P < 0,0001	P = 0,0015	P = 0,3551	P = 0,0262	P = 0,0115	P = 0,012	P = 0,3135	P = 0,054	P = 0,0059
	10% adh vs. 0% sph	not significant	significant	significant	not significant	significant	not significant	not significant	significant	significant	not significant
		P = 0,8329	P = 0,0285	P = 0,0015	P = 0,0592	P = 0,0053	P = 0,7781	P = 0,9205	P = 0,0056	P = 0,0147	P = 0,055
	10% adh vs. 0% adh	not significant	significant	significant	not significant	significant	not significant	not significant	significant	significant	not significant
		P = 0,3023	P = 0,0016	P = 0,0015	P = 0,2525	P = 0,0022	P = 0,925	P = 0,6197	P = 0,0021	P = 0,0118	P = 0,3804
	0% sph vs. 0% adh	not significant	not significant	not significant	not significant	not significant	not significant	not significant	not significant	not significant	significant
		P = 0,2202	P = 0,1458	P > 0,9999	P = 0,3953	P = 0,6361	P = 0,8508	P = 0,6908	P = 0,6084	P = 0,9075	P = 0,0104

## Sheet: target genes
Results of statistical analysis of target gene expression
		TYMS	MDR1	MRP5	LRP1	ZEB1	GSK3b	mTOR	PTEN	BCRP	VIM	SP1	MRP1	MGMT	N-CAD
G108	T vs. 10% adh	significant	NA	significant	significant	not significant	significant	significant	significant	significant	significant	significant	not significant	not significant	not significant
		P = 0,0004		P = 0,0015	P = 0,0077	P = 0,1244	P = 0,0055	P = 0,0043	P = 0,0031	P = 0,0145	P < 0,0001	P = 0,0024	P = 0,3114	P = 0,6759	P = 0,7404
	T vs. 0% sph	not significant	NA	significant	significant	significant	significant	significant	significant	significant	significant	significant	significant	not significant	significant
		P = 0,2769		P = 0,0163	P < 0,0001	P = 0,0175	P = 0,0011	P = 0,002	P = 0,0009	P = 0,0039	P = 0,0057	P = 0,0006	P = 0,0235	P = 0,3576	P = 0,033
	T vs. 0% adh	significant	NA	significant	significant	significant	significant	significant	significant	significant	significant	significant	significant	not significant	significant
		P = 0,0002		P = 0,0049	P < 0,0001	P = 0,0124	P = 0,0151	P = 0,0171	P = 0,0197	P = 0,0003	P < 0,0001	P = 0,0205	P = 0,0067	P = 0,9163	P = 0,0194
	10% adh vs. 0% sph	significant	NA	not significant	significant	not significant	not significant	not significant	not significant	not significant	significant	not significant	not significant	not significant	significant
		P = 0,003		P = 0,2217	P = 0,0109	P = 0,2922	P = 0,4008	P = 0,6779	P = 0,5142	P = 0,489	P = 0,0026	P = 0,4327	P = 0,1502	P = 0,1962	P = 0,0194
	10% adh vs. 0% adh	not significant	NA	not significant	significant	not significant	not significant	not significant	not significant	not significant	significant	not significant	significant	not significant	significant
		P = 0,5795		P = 0,5314	P = 0,0001	P = 0,223	P = 0,5961	P = 0,4707	P = 0,3332	P = 0,0535	P = 0,0269	P = 0,2687	P = 0,0473	P = 0,6024	P = 0,0116
	0% sph vs. 0% adh	significant	NA	not significant	significant	not significant	not significant	not significant	not significant	not significant	significant	not significant	not significant	not significant	not significant
		P = 0,0011		P = 0,5314	P = 0,031	P = 0,8574	P = 0,1823	P = 0,2646	P = 0,1187	P = 0,1789	P < 0,0001	P = 0,0721	P = 0,514	P = 0,4108	P = 0,7404
G113	T vs. 10% adh	significant	NA	significant	not significant	not significant	significant	not significant	significant	significant	significant	not significant	significant	not significant	not significant
		P = 0,0384		P = 0,0048	P = 0,2037	P = 0,0512	P = 0,0157	P > 0,9999	P = 0,0002	P = 0,007	P = 0,0043	P = 0,1662	P = 0,0119	P = 0,2891	P = 0,1034
	T vs. 0% adh	not significant	NA	significant	significant	significant	significant	not significant	significant	significant	significant	not significant	significant	not significant	significant
		P = 0,1175		P = 0,0048	P = 0,0026	P = 0,0053	P = 0,0366	P > 0,9999	P = 0,0063	P = 0,0026	P = 0,0114	P = 0,77	P = 0,0022	P = 0,3482	P = 0,0186
	10% adh vs. 0% adh	not significant	NA	not significant	significant	not significant	not significant	not significant	significant	not significant	not significant	not significant	not significant	not significant	not significant
		P = 0,5062		P > 0,9999	P = 0,0228	P = 0,1936	P = 0,618	P > 0,9999	P = 0,0424	P = 0,5428	P = 0,5024	P = 0,2588	P = 0,2476	P = 0,8892	P = 0,2481
G114	T vs. 10% adh	significant	NA	significant	significant	significant	not significant	not significant	not significant	significant	not significant	not significant	significant	NA	not significant
		P < 0,0001		P = 0,0177	P = 0,0128	P < 0,0001	P = 0,2018	P = 0,5047	P = 0,8684	P = 0,0103	P = 0,8254	P = 0,271	P = 0,005		P = 0,2903
	T vs. 0% sph	significant	NA	not significant	significant	significant	not significant	not significant	not significant	significant	not significant	not significant	significant	NA	not significant
		P = 0,0269		P = 0,1426	P = 0,0089	P = 0,0015	P = 0,1101	P = 0,252	P = 0,8946	P = 0,0067	P = 0,1586	P = 0,1439	P < 0,0001		P = 0,9126
	T vs. 0% adh	significant	NA	significant	not significant	not significant	not significant	not significant	not significant	significant	not significant	not significant	significant	NA	not significant
		P < 0,0001		P = 0,0041	P = 0,3491	P > 0,9999	P = 0,2824	P = 0,1478	P = 0,6209	P = 0,0004	P = 0,2255	P = 0,1722	P = 0,0015		P = 0,5868
	10% adh vs. 0% sph	significant	NA	not significant	not significant	significant	not significant	not significant	not significant	not significant	not significant	not significant	significant	NA	not significant
		P = 0,0026		P = 0,2621	P = 0,8488	P = 0,0187	P = 0,7141	P = 0,083	P = 0,7659	P = 0,8193	P = 0,2255	P = 0,6894	P = 0,004		P = 0,338
	10% adh vs. 0% adh	significant	NA	not significant	not significant	significant	not significant	not significant	not significant	not significant	not significant	not significant	not significant	NA	not significant
		P = 0,0057		P = 0,448	P = 0,0751	P < 0,0001	P = 0,8257	P = 0,4069	P = 0,7409	P = 0,0863	P = 0,3134	P = 0,771	P = 0,4632		P = 0,1279
	0% sph vs. 0% adh	significant	NA	not significant	not significant	significant	not significant	significant	not significant	not significant	not significant	not significant	significant	NA	not significant
		P < 0,0001		P = 0,0735	P = 0,0532	P = 0,0015	P = 0,5595	P = 0,0176	P = 0,5323	P = 0,128	P = 0,8254	P = 0,9129	P = 0,0135		P = 0,5161
G116	T vs. 10% adh	significant	NA	not significant	significant	significant	significant	significant	significant	significant	significant	significant	significant	NA	not significant
		P = 0,0006		P = 0,3184	P = 0,006	P < 0,0001	P < 0,0001	P = 0,0347	P = 0,0062	P = 0,0073	P = 0,0124	P = 0,0088	P = 0,0089		P = 0,0712
	T vs. 0% sph	not significant	NA	not significant	significant	significant	significant	not significant	significant	significant	significant	significant	significant	NA	not significant
		P > 0,9999		P = 0,544	P = 0,0073	P = 0,0269	P = 0,0001	P = 0,1103	P = 0,0022	P = 0,0073	P = 0,0052	P = 0,006	P = 0,0068		P = 0,5863
	T vs. 0% adh	significant	NA	not significant	significant	significant	not significant	not significant	significant	significant	significant	significant	significant	NA	significant
		P = 0,0016		P = 0,589	P = 0,0088	P < 0,0001	P = 0,0944	P = 0,096	P < 0,0001	P = 0,0073	P = 0,0003	P = 0,0073	P = 0,0395		P = 0,0294
	10% adh vs. 0% sph	significant	NA	not significant	not significant	significant	not significant	not significant	not significant	not significant	not significant	not significant	not significant	NA	significant
		P = 0,0006		P = 0,6845	P = 0,9213	P = 0,0026	P = 0,7673	P = 0,5237	P = 0,5757	P > 0,9999	P = 0,6466	P = 0,8435	P = 0,8664		P = 0,0294
	10% adh vs. 0% adh	not significant	NA	not significant	not significant	significant	significant	not significant	significant	not significant	not significant	not significant	not significant	NA	significant
		P = 0,5984		P = 0,6359	P = 0,8435	P = 0,0057	P = 0,0015	P = 0,5761	P = 0,0062	P > 0,9999	P = 0,0688	P = 0,9213	P = 0,6013		P = 0,0015
	0% sph vs. 0% adh	significant	NA	not significant	not significant	significant	significant	not significant	significant	not significant	not significant	not significant	not significant	NA	not significant
		P = 0,0016		P = 0,9458	P = 0,9213	P < 0,0001	P = 0,0026	P = 0,9359	P = 0,0182	P > 0,9999	P = 0,1523	P = 0,9213	P = 0,5042		P = 0,0712
	NA - non analysed due to undetectable or extremly low level of expression
